# Supplementary material for: The Influence of Breed, Sex, Origin and Housing Conditions on Undesirable Behaviors in Ancient Dog Breeds
Source: Animals (Basel). 2021 May 17;11(5):1435. doi: 10.3390/ani11051435 (PMC8156398; doi:10.3390/ani11051435)
Supplement: Supplementary file 1 [file animals-11-01435-s001.zip]

Archive with 1 entries (1 files):
- animals-1219662-supplementary.pdf
